# Supplementary material for: Initial validation of the LSPain scale: a behaviour-based clinical tool for canine lumbosacral pain
Source: Front Vet Sci. 2025 Oct 15;12:1684577. doi: 10.3389/fvets.2025.1684577 (PMC12570342; doi:10.3389/fvets.2025.1684577)
Supplement: SUPPLEMENTARY DATA SHEET 1 — Anonymised dataset (GDPR compliant) supporting the results of this study. [file Data_Sheet_1.xlsx]

## Sheet: Observador 1
Obs1	Obs2	Obs3	Obs1	Obs2	Obs3	Obs4	Obs5	Obs6	Obs7	Obs8	Obs9	Obs10	PSS
1	0	1	0	1	1	0	0	1	1	1	1	1	2.25
2	1	2	2	2	2	2	2	2	2	2	2	2	3.5
2	1	3	1	2	3	3	2	3	2	3	3	2	3.5
3	2	3	3	3	3	2	3	3	2	2	3	3	6.75
0	0	0	0	0	0	0	0	0	0	0	0	0	0.75
0	0	0	0	0	0	0	0	0	0	0	0	0	0.5
1	2	2	2	1	2	3	1	2	1	1	2	2	5.75
3	3	3	3	3	3	3	3	3	3	3	3	3	5.75
2	1	2	1	1	2	2	1	2	1	2	2	2	3.75
1	1	1	1	0	1	2	2	1	1	1	1	2	2.25
0	2	0	0	0	0	0	0	0	0	0	0	2	0.25
3	3	3	3	3	3	3	3	2	3	3	3	3	4.75
1	1	1	2	1	1	1	1	1	1	1	0	2	3
1	1	2	2	2	1	2	2	1	1	2	1	2	3.5
1	1	1	1	0	1	1	2	1	1	2	1	1	3
2	1	2	1	2	1	1	1	1	2	2	1	1	5.5
2	2	3	2	2	2	2	2	2	3	3	2	2	5.75
2	1	2	2	1	2	2	2	2	1	2	2	2	4.75
1	1	3	2	2	2	1	1	2	1	2	2	2	8
2	1	2	3	2	2	2	2	2	2	2	2	3	4
3	1	3	2	3	3	1	3	3	3	2	3	2	5
0	0	0	0	0	0	0	0	0	0	0	0	0	0
3	2	3	3	3	3	4	3	3	3	2	1	2	7.25
0	0	0	0	0	1	0	0	1	0	0	0	0	0.5
2	1	1	1	0	1	1	1	1	1	1	1	2	1.25
1	1	1	1	0	1	0	1	1	1	1	1	2	0.5
1	1	2	1	1	2	2	1	2	2	1	2	2	7
0	0	0	0	0	0	0	0	0	0	0	0	0	0
0	0	0	0	0	0	0	0	0	0	0	0	1	0.75
2	1	2	2	1	1	1	1	1	1	1	2	2	3
2	2	2	2	1	2	2	1	2	2	2	2	3	6
1	1	2	2	1	2	1	1	2	2	1	1	2	1.5
2	1	2	2	2	2	1	1	2	2	2	2	2	2.75
0	0	0	0	0	0	1	0	0	0	1	0	0	1
3	2	3	2	3	3	3	3	3	3	3	3	3	7.5
0	0	0	0	0	1	0	0	1	0	0	1	1	0.25
2	2	2	2	1	2	1	2	2	1	2	2	2	4.25
2	1	2	2	1	2	1	2	2	3	2	3	2	4.75
2	2	2	2	2	2	2	2	2	2	2	2	3	5.75
1	0	0	0	0	0	0	0	0	0	0	0	1	1
0	0	0	0	0	0	0	0	0	0	0	0	0	0.75
1	1	2	2	2	3	1	2	2	2	1	2	2	6
2	1	2	2	1	1	1	1	1	1	2	2	2	6.5
0	0	1	0	0	1	0	1	1	0	0	1	1	0
0	0	0	0	0	0	0	0	0	0	0	0	0	0
0	0	0	0	0	0	0	0	0	0	0	0	1	0
0	0	0	0	0	0	0	0	0	0	1	0	1	0
0	0	0	0	0	0	0	0	0	0	0	0	0	0
0	0	0	0	0	0	0	0	0	0	0	0	0	0
0	0	0	0	0	1	0	0	1	0	0	1	1	0
